# Supplementary material for: Impact of lifestyle behaviors on the development of lifestyle diseases: A retrospective cohort study
Source: PLoS One. 2025 Jul 29;20(7):e0327505. doi: 10.1371/journal.pone.0327505 (PMC12306743; doi:10.1371/journal.pone.0327505)
Supplement: S1 Table — (XLSX) [file pone.0327505.s001.xlsx]

## Sheet: S1 Table.
Supplementaly Table 1. Cutoff values
Attributes (Unit)		remarks¶
Age (years)	40-44	(reference)
	45-49
	50-54
	55-59
	60-64
	65-69
	≥ 70
BMI (kg/m2)	< 20
	20-25	(reference)
	25-30
	≥ 30
WC (cm)	(man) ≥ 85	b
	(woman) ≥ 90
SBP (mmHg)	≥ 130	a
DBP (mmHg)	≥ 85	a
LDL cholesterol (mg/dl)	≥ 120	a
AST (U/L)	≥ 31	a
ALT (U/L)	≥ 31	a
γ-GTP (U/L)	≥ 51	a
HbA1c (%)	≥ 5.6	a
Abbreviations: BMI, body mass index; WC, waist circumference; SBP, systolic blood pressure; DBP, diastolic blood pressure; LDL, low-density lipoprotein cholesterol; AST, aspartate aminotransferase; ALT, alanine aminotransferase; γ- GTP, γ-glutamyl trans-peptidase; HbA1c, hemoglobin A1c. ¶The indicators used for the cutoff criteria are as follows: aThe health guidance criteria for SHC in the MHLW'…

## Sheet: S2 Table.
Supplementaly Table 2. List of “standard questionnaire”
No.	Question	Answer (Risk present)	Answer (Risk absent)
1	Do you currently smoking cigarettes?	Yes	No
2	Have you gained ≥ 10 kg since age 20?	Yes	No
3	Have you continued to engage in 30 minutes or more of sweat-inducing exercise, two or more times per week, for one or more years?	No	Yes
4	Do you walk or engage in physical activities with an equivalent intensity for one or more hours per day?	Yes	No
5	Is your walking speed faster than that of someone of a similar age and gender?	Yes	No
6	Is your eating speed faster compared to others?	Fast	Normal or Slow
7	Do you eat meals two hours or less before bedtime, three or more times per week?	Yes	No
8	Do you skip breakfast three or more times per week?	Yes	No
9	How often do you drink alcohol (e.g., sake, shochu, beer, spirits, etc.) ?	Everyday or sometimes	hardly ever
10	How much amount of alcohol consumption per day on drinking days ?	180-360 mL/day or 360-540 mL/day or ≥ 540 mL/daya	< 180 mL/day
11	Do you get sufficient rest through sleep?	No	Yes
aA serving of 180 mL of refined sake [rice wine] is equivalent to a medium bottle of beer [500 mL], 110 mL of shochu [25% alcohol content], a double shot of whiskey [60 mL], or two glasses of wine [240 mL].

## Sheet: S3 Table.
	Supplementaly Table 3. BMI, and laboratory values of individuals who developed and did not develop lifestyle diseases
			Metabolic syndrome					Hypertension					Diabetes					Dyslipidemia
			Undeveloped		Developed		P valueb	Undeveloped		Developed		P valueb	Undeveloped		Developed		P valueb	Undeveloped		Developed		P valueb
			n ＝ 45,507		n = 2,296			n = 35,339		n = 12,464			n = 46,600		n = 1,203			n = 31,930		n = 15,873
			n	(%)	n	(%)		n	(%)	n	(%)		n	(%)	n	(%)		n	(%)	n	(%)
	Attributesa
	BMI (kg/m2)
		< 20	27432	（60.3）	1295	（56.4）	< 0.001	20903	（59.1）	7824	（62.8）	< 0.001	27995	（60.1）	732	（60.8）	< 0.001	18752	（58.7）	9975	（62.8）	< 0.001
		20-25	13618	（29.9）	45	（2.0）		10922	（30.9）	2741	（22.0）		13430	（28.8）	233	（19.4）		9786	（30.6）	3877	（24.4）
		25-30	4147	（9.1）	847	（36.9）		3257	（9.2）	1737	（13.9）		4787	（10.3）	207	（17.2）		3127	（9.8）	1867	（11.8）
		≥ 30	309	（0.7）	109	（4.7）		257	（0.7）	161	（1.3）		387	（0.8）	31	（2.6）		265	（0.8）	153	（1.0）
	Waist Circumference
		High	6651	（14.6）	1051	（45.8）	< 0.001	5204	（14.7）	2498	（20.0）	< 0.001	7419	（15.9）	283	（23.5）	< 0.001	4737	（14.8）	2965	（18.7）	< 0.001
		Low	38856	（85.4）	1245	（54.2）		30135	（85.3）	9966	（80.0）		39181	（84.1）	920	（76.5）		27193	（85.2）	12908	（81.3）
	Systolic BP
		High	10257	（22.5）	777	（33.8）	< 0.001	5460	（15.5）	5574	（44.7）	< 0.001	10766	（23.1）	268	（22.3）	0.525	7558	（23.7）	3476	（21.9）	< 0.001
		Low	35250	（77.5）	1519	（66.2）		29879	（84.5）	6890	（55.3）		35834	（76.9）	935	（77.7）		24372	（76.3）	12397	（78.1）
	Diastolic BP
		High	3127	（6.9）	321	（14.0）	< 0.001	1460	（4.1）	1988	（15.9）	< 0.001	3373	（7.2）	75	（6.2）	0.203	2371	（7.4）	1077	（6.8）	0.011
		Low	42380	（93.1）	1975	（86.0）		33879	（95.9）	10476	（84.1）		43227	（92.8）	1128	（93.8）		29559	（92.6）	14796	（93.2）
	LDL cholesterol
		High	20670	（45.4）	1155	（50.3）	< 0.001	16258	（46.0）	5567	（44.7）	0.01	21290	（45.7）	535	（44.5）	0.42	10825	（33.9）	11000	（69.3）	< 0.001
		Low	24837	（54.6）	1141	（49.7）		19081	（54.0）	6897	（55.3）		25310	（54.3）	668	（55.5）		21105	（66.1）	4873	（30.7）
	AST
		High	4014	（8.8）	317	（13.8）	< 0.001	2979	（8.4）	1352	（10.8）	< 0.001	4169	（8.9）	162	（13.5）	< 0.001	2936	（9.2）	1395	（8.8）	0.15
		Low	41491	（91.2）	1979	（86.2）		32358	（91.6）	11112	（89.2）		42429	（91.1）	1041	（86.5）		28993	（90.8）	14477	（91.2）
	ALT
		High	2966	（6.5）	379	（16.5）	< 0.001	2321	（6.6）	1024	（8.2）	< 0.001	3172	（6.8）	173	（14.4）	< 0.001	2152	（6.7）	1193	（7.5）	0.002
		Low	42539	（93.5）	1917	（83.5）		33016	（93.4）	11440	（91.8）		43426	（93.2）	1030	（85.6）		29778	（93.3）	14678	（92.5）
	γ-GTP
		High	3430	（7.5）	412	（17.9）	< 0.001	2554	（7.2）	1288	（10.3）	< 0.001	3709	（8.0）	133	（11.1）	< 0.001	2446	（7.7）	1396	（8.8）	< 0.001
		Low	42073	（92.5）	1884	（82.1）		32782	（92.8）	11175	（89.7）		42887	（92.0）	1070	（88.9）		29481	（92.3）	14476	（91.2）
	HbA1c
		High	19668	（43.2）	1520	（66.2）	< 0.001	15547	（44.0）	5641	（45.3）	0.015	20044	（43.0）	1144	（95.1）	< 0.001	13665	（42.8）	7523	（47.4）	< 0.001
		Low	25839	（56.8）	776	（33.8）		19792	（56.0）	6823	（54.7）		26556	（57.0）	59	（4.9）		18265	（57.2）	8350	（52.6）
	Abbreviations: BMI, body mass index; BP, blood pressure; LDL, low-density lipoprotein cholesterol; AST, aspartate aminotransferase; ALT, alanine aminotransferase; γ- GTP, γ-glutamyl trans-peptidase; HbA1c, hemoglobin A1c.
	aBMI, and laboratory values were categorized using the cutoff values shown in Supplementary Table 1.
	bP values are calculated using the chi-square test.
