# Supplementary material for: Impact of lifestyle behaviors on the development of lifestyle diseases: A retrospective cohort study
Source: PLoS One. 2025 Jul 29;20(7):e0327505. doi: 10.1371/journal.pone.0327505 (PMC12306743; doi:10.1371/journal.pone.0327505)
Supplement: S2 Table — (XLSX) [file pone.0327505.s002.xlsx]

## Sheet: S2 Table.
Supplementaly Table 2. List of “standard questionnaire”
No.	Question	Answer (Risk present)	Answer (Risk absent)
1	Do you currently smoking cigarettes?	Yes	No
2	Have you gained ≥ 10 kg since age 20?	Yes	No
3	Have you continued to engage in 30 minutes or more of sweat-inducing exercise, two or more times per week, for one or more years?	No	Yes
4	Do you walk or engage in physical activities with an equivalent intensity for one or more hours per day?	Yes	No
5	Is your walking speed faster than that of someone of a similar age and gender?	Yes	No
6	Is your eating speed faster compared to others?	Fast	Normal or Slow
7	Do you eat meals two hours or less before bedtime, three or more times per week?	Yes	No
8	Do you skip breakfast three or more times per week?	Yes	No
9	How often do you drink alcohol (e.g., sake, shochu, beer, spirits, etc.) ?	Everyday or sometimes	hardly ever
10	How much amount of alcohol consumption per day on drinking days ?	180-360 mL/day or 360-540 mL/day or ≥ 540 mL/daya	< 180 mL/day
11	Do you get sufficient rest through sleep?	No	Yes
aA serving of 180 mL of refined sake [rice wine] is equivalent to a medium bottle of beer [500 mL], 110 mL of shochu [25% alcohol content], a double shot of whiskey [60 mL], or two glasses of wine [240 mL].
