# Supplementary material for: Impact of lifestyle behaviors on the development of lifestyle diseases: A retrospective cohort study
Source: PLoS One. 2025 Jul 29;20(7):e0327505. doi: 10.1371/journal.pone.0327505 (PMC12306743; doi:10.1371/journal.pone.0327505)
Supplement: S3 Table — Supplemental data for Table 1. (XLSX) [file pone.0327505.s003.xlsx]

## Sheet: S3 Table.
	Supplementaly Table 3. BMI, and laboratory values of individuals who developed and did not develop lifestyle diseases
			Metabolic syndrome					Hypertension					Diabetes					Dyslipidemia
			Undeveloped		Developed		P valueb	Undeveloped		Developed		P valueb	Undeveloped		Developed		P valueb	Undeveloped		Developed		P valueb
			n ＝ 45,507		n = 2,296			n = 35,339		n = 12,464			n = 46,600		n = 1,203			n = 31,930		n = 15,873
			n	(%)	n	(%)		n	(%)	n	(%)		n	(%)	n	(%)		n	(%)	n	(%)
	Attributesa
	BMI (kg/m2)
		< 20	27432	（60.3）	1295	（56.4）	< 0.001	20903	（59.1）	7824	（62.8）	< 0.001	27995	（60.1）	732	（60.8）	< 0.001	18752	（58.7）	9975	（62.8）	< 0.001
		20-25	13618	（29.9）	45	（2.0）		10922	（30.9）	2741	（22.0）		13430	（28.8）	233	（19.4）		9786	（30.6）	3877	（24.4）
		25-30	4147	（9.1）	847	（36.9）		3257	（9.2）	1737	（13.9）		4787	（10.3）	207	（17.2）		3127	（9.8）	1867	（11.8）
		≥ 30	309	（0.7）	109	（4.7）		257	（0.7）	161	（1.3）		387	（0.8）	31	（2.6）		265	（0.8）	153	（1.0）
	Waist Circumference
		High	6651	（14.6）	1051	（45.8）	< 0.001	5204	（14.7）	2498	（20.0）	< 0.001	7419	（15.9）	283	（23.5）	< 0.001	4737	（14.8）	2965	（18.7）	< 0.001
		Low	38856	（85.4）	1245	（54.2）		30135	（85.3）	9966	（80.0）		39181	（84.1）	920	（76.5）		27193	（85.2）	12908	（81.3）
	Systolic BP
		High	10257	（22.5）	777	（33.8）	< 0.001	5460	（15.5）	5574	（44.7）	< 0.001	10766	（23.1）	268	（22.3）	0.525	7558	（23.7）	3476	（21.9）	< 0.001
		Low	35250	（77.5）	1519	（66.2）		29879	（84.5）	6890	（55.3）		35834	（76.9）	935	（77.7）		24372	（76.3）	12397	（78.1）
	Diastolic BP
		High	3127	（6.9）	321	（14.0）	< 0.001	1460	（4.1）	1988	（15.9）	< 0.001	3373	（7.2）	75	（6.2）	0.203	2371	（7.4）	1077	（6.8）	0.011
		Low	42380	（93.1）	1975	（86.0）		33879	（95.9）	10476	（84.1）		43227	（92.8）	1128	（93.8）		29559	（92.6）	14796	（93.2）
	LDL cholesterol
		High	20670	（45.4）	1155	（50.3）	< 0.001	16258	（46.0）	5567	（44.7）	0.01	21290	（45.7）	535	（44.5）	0.42	10825	（33.9）	11000	（69.3）	< 0.001
		Low	24837	（54.6）	1141	（49.7）		19081	（54.0）	6897	（55.3）		25310	（54.3）	668	（55.5）		21105	（66.1）	4873	（30.7）
	AST
		High	4014	（8.8）	317	（13.8）	< 0.001	2979	（8.4）	1352	（10.8）	< 0.001	4169	（8.9）	162	（13.5）	< 0.001	2936	（9.2）	1395	（8.8）	0.15
		Low	41491	（91.2）	1979	（86.2）		32358	（91.6）	11112	（89.2）		42429	（91.1）	1041	（86.5）		28993	（90.8）	14477	（91.2）
	ALT
		High	2966	（6.5）	379	（16.5）	< 0.001	2321	（6.6）	1024	（8.2）	< 0.001	3172	（6.8）	173	（14.4）	< 0.001	2152	（6.7）	1193	（7.5）	0.002
		Low	42539	（93.5）	1917	（83.5）		33016	（93.4）	11440	（91.8）		43426	（93.2）	1030	（85.6）		29778	（93.3）	14678	（92.5）
	γ-GTP
		High	3430	（7.5）	412	（17.9）	< 0.001	2554	（7.2）	1288	（10.3）	< 0.001	3709	（8.0）	133	（11.1）	< 0.001	2446	（7.7）	1396	（8.8）	< 0.001
		Low	42073	（92.5）	1884	（82.1）		32782	（92.8）	11175	（89.7）		42887	（92.0）	1070	（88.9）		29481	（92.3）	14476	（91.2）
	HbA1c
		High	19668	（43.2）	1520	（66.2）	< 0.001	15547	（44.0）	5641	（45.3）	0.015	20044	（43.0）	1144	（95.1）	< 0.001	13665	（42.8）	7523	（47.4）	< 0.001
		Low	25839	（56.8）	776	（33.8）		19792	（56.0）	6823	（54.7）		26556	（57.0）	59	（4.9）		18265	（57.2）	8350	（52.6）
	Abbreviations: BMI, body mass index; BP, blood pressure; LDL, low-density lipoprotein cholesterol; AST, aspartate aminotransferase; ALT, alanine aminotransferase; γ- GTP, γ-glutamyl trans-peptidase; HbA1c, hemoglobin A1c.
	aBMI, and laboratory values were categorized using the cutoff values shown in Supplementary Table 1.
	bP values are calculated using the chi-square test.
